# Supplementary material for: Impact of Smoking, Body Weight, Diabetes, Hypertension and Kidney Dysfunction on Survival in Pancreatic Cancer Patients—A Single Center Analysis of 2323 Patients within the Last Decade
Source: J Clin Med. 2023 May 25;12(11):3656. doi: 10.3390/jcm12113656 (PMC10253757; doi:10.3390/jcm12113656)
Supplement: Supplementary file 1 [file jcm-12-03656-s001.zip]

Archive with 1 entries (1 files):
- jcm-2310923-supplementary.pdf
